# Supplementary material for: Silver Nanowire-Based Flexible Strain Sensor for Human Motion Detection
Source: Sensors (Basel). 2024 May 23;24(11):3329. doi: 10.3390/s24113329 (PMC11174821; doi:10.3390/s24113329)
Supplement: Supplementary file 1 [file sensors-24-03329-s001.zip]

Archive with 1 entries (1 files):
- sensors-2960640-supplementary.pdf
